# Supplementary material for: Mixed Methods Evaluation of a Youth-Friendly Clinic for Young People Living with HIV Transitioning from Pediatric Care
Source: Trop Med Infect Dis. 2024 Aug 28;9(9):198. doi: 10.3390/tropicalmed9090198 (PMC11435583; doi:10.3390/tropicalmed9090198)
Supplement: Supplementary file 1 [file tropicalmed-09-00198-s001.zip]

Archive with 2 entries (2 files):
- Supplementary File S1 Qualitative Interview Questions.pdf
- Supplementary File S2 Codebook.xlsx
