# Supplementary material for: Mixed Methods Evaluation of a Youth-Friendly Clinic for Young People Living with HIV Transitioning from Pediatric Care
Source: Trop Med Infect Dis. 2024 Aug 28;9(9):198. doi: 10.3390/tropicalmed9090198 (PMC11435583; doi:10.3390/tropicalmed9090198)
Supplement: Supplementary file 1 [file tropicalmed-09-00198-s001.zip › Supplementary File S2 Codebook.xlsx]

## Sheet: Sheet1
Code	Label	Definition	Notes/Rules
1	Specific elements of the clinic for quantitative ratings	Do not code for anything other than quant ratings. Delete this section if in redcap.		"	"1" "1 Specific elements of the clinic for quantitative ratings"
1.1	Waiting room			"	"1.1" "1.1 Waiting room"
1.1.1	Friendliness/courtesy of front office staff			"	"1.1.1" "1.1.1 Friendliness/courtesy of front office staff"
1.1.2	Comfort of the waiting room			"	"1.1.2" "1.1.2 Comfort of the waiting room"
1.2	Care provider			"	"1.2" "1.2 Care provider"
1.2.1	Friendliness and courtesy of the care provider			"	"1.2.1" "1.2.1 Friendliness and courtesy of the care provider"
1.2.2	Comfort of the examination room			"	"1.2.2" "1.2.2 Comfort of the examination room"
1.2.3	Care provider’s responses to your questions and concerns			"	"1.2.3" "1.2.3 Care provider’s responses to your questions and concerns"
1.2.4	Care provider’s efforts to include you in decisions about your treatment			"	"1.2.4" "1.2.4 Care provider’s efforts to include you in decisions about your treatment"
1.2.5	Amount of time provider spent with you			"	"1.2.5" "1.2.5 Amount of time provider spent with you"
1.2.6	Likelihood of your recommending this care provider to others			"	"1.2.6" "1.2.6 Likelihood of your recommending this care provider to others"
1.3	Phlebotomy			"	"1.3" "1.3 Phlebotomy"
1.3.1	Friendliness and courtesy of laboratory technologists			"	"1.3.1" "1.3.1 Friendliness and courtesy of laboratory technologists"
1.3.2	Comfort of the phlebotomy room			"	"1.3.2" "1.3.2 Comfort of the phlebotomy room"
1.3.4	Timeliness of test results and explanations by your care provider			"	"1.3.4" "1.3.4 Timeliness of test results and explanations by your care provider"
2	Ratings	Quantitative ratings		"	"2" "2 Ratings"
2.1	Very poor	1 Very poor		"	"2.1" "2.1 Very poor"
2.2	Poor	2 Poor		"	"2.2" "2.2 Poor"
2.3	Fair	3 Fair		"	"2.3" "2.3 Fair"
2.4	Good	4 Good		"	"2.4" "2.4 Good"
2.5	Very Good	5 Very good		"	"2.5" "2.5 Very Good"
3	Cognitions	Discussion centers on participant thought process, attitudes, and beliefs		"	"3" "3 Cognitions"
3.1	Like	Participant details something they liked		"	"3.1" "3.1 Like"
3.2	Dislike	Participant details something they disliked		"	"3.2" "3.2 Dislike"
3.3	Normative belief	Beliefs or perception of those around you; perception of what other people do/believe		"	"3.3" "3.3 Normative belief"
3.4	Control belief	Discussion centers on patient's belief in her/his own capacity, capability, and control to engage/execute a given task		"	"3.4" "3.4 Control belief"
3.5	Comparison	Any comparison made		"	"3.5" "3.5 Comparison"
3.6	Preference/priority	Participant indicates a preference or priority, or lack thereof		"	"3.6" "3.6 Preference/priority"
3.7	Causal	Participant indicates a casual relationship, something that caused/led to something else		"	"3.7" "3.7 Causal"
3.8	Stigma	Participant reports feeling stigmatized or negatively judged about an aspect of their diagnosis or behavior		"	"3.8" "3.8 Stigma"
3.9	Welcome/accepted	Participant reports feeling welcome or accepted		"	"3.9" "3.9 Welcome/accepted"
3.99	Not experienced/don't know	Participant has not experienced something or indicates they don't know	Do not code for awareness of services	"	"3.99" "3.99 Not experienced/don't know"
4	People	Participant describes people (do not code for quantitative ratings)		"	"4" "4 People"
4.1	Front office staff	Participant discusses front desk staff		"	"4.1" "4.1 Front office staff"
4.2	Physician	Participant discusses physician(s)		"	"4.2" "4.2 Physician"
4.3	Lab techs	Participant discusses lab tech(s)		"	"4.3" "4.3 Lab techs"
4.4	Caseworker	Participant discusses caseworker(s)		"	"4.4" "4.4 Caseworker"
4.5	Care navigator	Participant discusses care navigator		"	"4.5" "4.5 Care navigator"
4.6	Other	Participant describes other person not listed above		"	"4.6" "4.6 Other"
5	Barriers and facilitators	Participant describes barriers, challenges, or facilitators		"	"5" "5 Barriers and facilitators"
5.1	Barriers/challenges	Discussion centers on barriers and challenges		"	"5.1" "5.1 Barriers/challenges"
5.2	Facilitators	Discussion centers on facilitators		"	"5.2" "5.2 Facilitators"
5.3	Contingency	Participant's response is contingent on a given factor		"	"5.3" "5.3 Contingency"
6	Communication	Participant discusses communication		"	"6" "6 Communication"
6.1	Provider/patient	Participant discusses communication between patient and provider		"	"6.1" "6.1 Provider/patient"
6.2	Provider/provider	Participant discusses communication between providers		"	"6.2" "6.2 Provider/provider"
6.3	Staff	Participant describes communication with staff		"	"6.3" "6.3 Staff"
6.4	Quality of communication	Participant indicates quality of communication		"	"6.4" "6.4 Quality of communication"
6.4.1	Good	Participant indicates good/positive communication		"	"6.4.1" "6.4.1 Good"
6.4.2	Poor	Participant discusses poor/negative communication		"	"6.4.2" "6.4.2 Poor"
6.5	Modality	Participant discusses communication modality (other than in-person)		"	"6.5" "6.5 Modality"
6.5.1	Telephone	Participant discusses telephone communication		"	"6.5.1" "6.5.1 Telephone"
6.5.2	App/MHAV	Participant discusses app or app-based communication		"	"6.5.2" "6.5.2 App/MHAV"
7	Services	Participant discusses services provided at the clinic		"	"7" "7 Services"
7.1	STI testing/treatment	Participant discusses STI testing-treatment		"	"7.1" "7.1 STI testing/treatment"
7.2	Birth control/contraception	Participant discusses birth control/contraception		"	"7.2" "7.2 Birth control/contraception"
7.3	Case management	Participant discusses case management		"	"7.3" "7.3 Case management"
7.4	Counseling	Participant discusses counseling		"	"7.4" "7.4 Counseling"
7.5	Labs	Participant discusses labs		"	"7.5" "7.5 Labs"
7.6	Logistics	Participant discusses logistical services, such as transportation/time off work/scheduling appts at current clinic etc.		"	"7.6" "7.6 Logistics"
7.7	Awareness of services	Participant discusses awareness of services		"	"7.7" "7.7 Awareness of services"
7.7.1	Unaware	Participant reports that they are unaware of services		"	"7.7.1" "7.7.1 Unaware"
7.7.2	Aware but did not use	Participant reports that they are aware of services but have not/do not use them		"	"7.7.2" "7.7.2 Aware but did not use"
7.7.3	Aware and used	Participant reports that they used service		"	"7.7.3" "7.7.3 Aware and used"
7.8	Medications	Patient discusses medications		"	"7.8" "7.8 Medications"
8	Transition	Participant discusses transition to new clinic		"	"8" "8 Transition"
8.1	Specific aspects of transition	Participant discusses particular aspect of the transition		"	"8.1" "8.1 Specific aspects of transition"
8.1.1	Transition communication	Participant discusses how the transition was communicated to them		"	"8.1.1" "8.1.1 Transition communication"
8.1.2	Scheduling	Participant discusses scheduling appointments for new clinic		"	"8.1.2" "8.1.2 Scheduling"
8.1.3	Tour	Participant discusses tour of new clinic		"	"8.1.3" "8.1.3 Tour"
8.1.4	Recommendation to a new physician	Participant discusses recommendation to a new physician		"	"8.1.4" "8.1.4 Recommendation to a new physician"
8.1.5	Clinical environment	Participant discusses the clinical environment (e.g., waiting room)		"	"8.1.5" "8.1.5 Clinical environment"
8.1.6	Other	Participant discusses other aspect of the new clinic		"	"8.1.6" "8.1.6 Other"
8.2	Transition quality	Participant discusses quality of a specific aspect of the transition	Will likely co-occur with an 8.1 code	"	"8.2" "8.2 Transition quality"
8.2.1	Smooth/positive	Participant indicates the aspect as smooth or overall positive		"	"8.2.1" "8.2.1 Smooth/positive"
8.2.2	Difficult/negative	Participant indicates the aspect as difficult or overall negative		"	"8.2.2" "8.2.2 Difficult/negative"
9	Emotion	Discussion centers on emotion		"	"9" "9 Emotion"
9.1	Anger/frustration	Discusses feelings of anger or frustration		"	"9.1" "9.1 Anger/frustration"
9.2	Sadness/depression	Discusses feelings of sadness and/or depression		"	"9.2" "9.2 Sadness/depression"
9.3	Stress/anxiety	Discusses feelings of stress and/or anxiety		"	"9.3" "9.3 Stress/anxiety"
9.4	Positive emotion	Discussion centers on positive emotional experience		"	"9.4" "9.4 Positive emotion"
9.5	Other emotion	Other emotion not listed above		"	"9.5" "9.5 Other emotion"
9.6	Uncertainty	Discusses feelings of uncertainty		"	"9.6" "9.6 Uncertainty"
10	Needs and Suggestions	Participant discusses needs/su(s)		"	"10" "10 Needs and Suggestions"
11	Change over time	Discussion centers on change over time		"	"11" "11 Change over time"
12	Notable quotes	Select quotes that are most worthy of attention		"	"12" "12 Notable quotes"
13	Other Clinic Sites	Participant discusses clinical site other than the Vanderbilt Adolescent and Young Adult Health Care Transition Clinic		"	"13" "13 Other Clinic Sites"
13.1	Peds	Participant discusses Vanderbilt Pediatric HIV Clinic		"	"13.1" "13.1 Peds"
13.2	CCC_Adults	Participant discusses Vanderbilt Comprehensive Care Clinic		"	"13.2" "13.2 CCC_Adults"
14	No change over time	Discussion centers on lack of change over time		"	"14" "14 No change over time"
15	Knowledge_understanding of HIV status or disclosure	Discussion centers on disclosure of HIV status to self or others		"	"15" "15 Knowledge_understanding of HIV status or disclosure"
